# Supplementary material for: Burdens of Apprentices Caused by the COVID-19 Pandemic and How They Deal with Them: A Qualitative Study Using Content Analysis One-Year Post-Breakout
Source: Healthcare (Basel). 2022 Nov 3;10(11):2206. doi: 10.3390/healthcare10112206 (PMC9691218; doi:10.3390/healthcare10112206)
Supplement: Supplementary file 1 [file healthcare-10-02206-s001.zip]

Archive with 1 entries (1 files):
- healthcare-1974925-supplementary.pdf
